# Supplementary material for: Integrating Multi-Omics and Medical Imaging in Artificial Intelligence-Based Cancer Research: An Umbrella Review of Fusion Strategies and Applications
Source: Cancers (Basel). 2025 Nov 13;17(22):3638. doi: 10.3390/cancers17223638 (PMC12650882; doi:10.3390/cancers17223638)
Supplement: Supplementary file 1 [file cancers-17-03638-s001.zip]

Archive with 1 entries (1 files):
- cancers-3936442-supplementary.pdf
